# Supplementary material for: Accessibility of Biologic Drugs in Morocco: Comparison with FDA and EMA Approvals (2015–2025)
Source: J Mark Access Health Policy. 2026 Apr 9;14(2):21. doi: 10.3390/jmahp14020021 (PMC13108164; doi:10.3390/jmahp14020021)
Supplement: Supplementary file 1 [file jmahp-14-00021-s001.zip]

Archive with 1 entries (1 files):
- jmahp-4157822-supplementary.xlsx
