# Supplementary material for: Accessibility of Biologic Drugs in Morocco: Comparison with FDA and EMA Approvals (2015–2025)
Source: J Mark Access Health Policy. 2026 Apr 9;14(2):21. doi: 10.3390/jmahp14020021 (PMC13108164; doi:10.3390/jmahp14020021)
Supplement: Supplementary file 1 [file jmahp-14-00021-s001.zip › jmahp-4157822-supplementary.xlsx]

## Sheet: ورقة1
Active substance	FDA Approval Date	EMA Approval Date	Moroccan MA	Moroccan Price Set	Moroccan Price Set Date	Timeframe to Price / FDA (days)	Timeframe to Price / EMA (days)	Moroccan Reimbursement	Moroccan Reimbursement Date	Timeframe to reiumbursement (days)
abaloparatide	4/28/2017	12/12/2022	NO	NO	NON	N/A	N/A	NO	N/A	N/A
aducanumab-avwa	2021-07-06		NO	NO	NON	N/A	N/A	NO	N/A	N/A
albutrepenonacog alfa		11/05/2016	NO	NO	NON	N/A	N/A	NO	N/A	N/A
alirocumab	7/24/2015	23/09/2015	NO	NO	NON	N/A	N/A	NO	N/A	N/A
amivantamab-vmjw	5/21/2021	09/12/2021	NO	NO	NON	N/A	N/A	NO	N/A	N/A
anacaulase-bcdb	12/28/2022		NO	NO	NON	N/A	N/A	NO	N/A	N/A
andexanet alfa		26/04/2019	NO	NO	NON	N/A	N/A	NO	N/A	N/A
angiotensin II	12/21/2017	23/08/2019	NO	NO	NON	N/A	N/A	NO	N/A	N/A
anifrolumab-fnia	7/30/2021	14/02/2022	NO	NO	NON	N/A	N/A	NO	N/A	N/A
ansuvimab-zykl	12/21/2020		NO	NO	NON	N/A	N/A	NO	N/A	N/A
asfotase alfa	10/23/2015	28/08/2015	NO	NO	NON	N/A	N/A	NO	N/A	N/A
asparaginase		14/01/2016	YES	YES	2018-10-11	N/A	1001	YES	2020-12-24	805
asparaginase erwinia chrysanthemi (recombinant)-rywn	6/30/2021		NO	NO	NON	N/A	N/A	NO	N/A	N/A
atezolizumab	2016-05-18	20/09/2017	YES	YES	2018-09-05	840	350	NO	N/A	N/A
atoltivimab, maftivimab, and odesivimab-ebgn	10/14/2020		NO	NO	NON	N/A	N/A	NO	N/A	N/A
avacincaptad pegol	2023-04-08		NO	NO	NON	N/A	N/A	NO	N/A	N/A
avalglucosidase alfa-ngpt	2021-06-08	24/06/2022	NO	NO	NON	N/A	N/A	NO	N/A	N/A
avelumab	3/23/2017	18/09/2017	NO	NO	NON	N/A	N/A	NO	N/A	N/A
axatilimab-csfr	8/14/2024		NO	NO	NON	N/A	N/A	NO	N/A	N/A
belantamab mafodotin-blmf	2020-05-08	25/08/2020	NO	NO	NON	N/A	N/A	NO	N/A	N/A
benralizumab	11/14/2017	08/01/2018	NO	NO	NON	N/A	N/A	NO	N/A	N/A
bevacizumab		27/05/2024	NO	NO	NON	N/A	N/A	NO	N/A	N/A
bezlotoxumab	10/21/2016	18/01/2017	NO	NO	NON	N/A	N/A	NO	N/A	N/A
bimekizumab	10/17/2023	20/08/2021	NO	NO	NON	N/A	N/A	NO	N/A	N/A
blinatumomab		23/11/2015	YES	YES	2019-07-31	N/A	1346	NO	N/A	N/A
Botulinum toxin type A		27/09/2019	YES	YES	2020-07-03	N/A	280	NO	N/A	N/A
bremelanotide	6/21/2018		NO	NO	NON	N/A	N/A	NO	N/A	N/A
brodalumab	2/15/2017	17/07/2017	NO	NO	NON	N/A	N/A	NO	N/A	N/A
brolucizumab–dbll	2019-07-10	13/02/2020	YES	Pricing in progress	N/A	N/A	N/A	NO	N/A	N/A
Bulevirtide acetate		31/07/2020	NO	NO	NON	N/A	N/A	NO	N/A	N/A
burosumab-twza	4/17/2018	19/02/2018	NO	NO	NON	N/A	N/A	NO	N/A	N/A
calaspargase pegol-mknl	12/20/2018		NO	NO	NON	N/A	N/A	NO	N/A	N/A
caplacizumab-yhdp	2019-06-02	30/08/2018	NO	NO	NON	N/A	N/A	NO	N/A	N/A
casimersen	2/25/2021		NO	NO	NON	N/A	N/A	NO	N/A	N/A
casirivimab;imdevimab		12/11/2021	NO	NO	NON	N/A	N/A	NO	N/A	N/A
catumaxomab		10/02/2025	NO	NO	NON	N/A	N/A	NO	N/A	N/A
cemiplimab-rwlc	9/28/2018	28/06/2019	NO	NO	NON	N/A	N/A	NO	N/A	N/A
cenegermin-bkbj	8/22/2018		NO	NO	NON	N/A	N/A	NO	N/A	N/A
cerliponase alfa	4/27/2017	30/05/2017	NO	NO	NON	N/A	N/A	NO	N/A	N/A
cipaglucosidase alfa-atga	9/28/2023	20/03/2023	NO	NO	NON	N/A	N/A	NO	N/A	N/A
clesrovimab-cfor	6/9/2025		NO	NO	NON	N/A	N/A	NO	N/A	N/A
concizumab-mtci	12/20/2024	13/12/2024	NO	NO	NON	N/A	N/A	NO	N/A	N/A
cosibelimab-ipdl	12/13/2024		NO	NO	NON	N/A	N/A	NO	N/A	N/A
crisantaspase		15/09/2023	NO	NO	NON	N/A	N/A	NO	N/A	N/A
crizanlizumab-tmca	11/15/2019	28/10/2020	NO	NO	NON	N/A	N/A	NO	N/A	N/A
crovalimab-akkz	6/20/2024	22/08/2024	NO	NO	NON	N/A	N/A	NO	N/A	N/A
daclizumab	5/27/2016	01/07/2016	NO	NO	NON	N/A	N/A	NO	N/A	N/A
Damoctocog alfa pegol		22/11/2018	YES	Pricing in progress	N/A	N/A	N/A	NO	N/A	N/A
daratumumab	2015-11-16	20/05/2016	YES	YES	2018-12-20	1130	944	NO	N/A	N/A
dasiglucagon	3/22/2021	24/07/2024	NO	NO	NON	N/A	N/A	NO	N/A	N/A
datopotamab deruxtecan-dlnk	1/17/2025	04/04/2025	NO	NO	NON	N/A	N/A	NO	N/A	N/A
daxibotulinumtoixnA-lanm	2022-07-09		NO	NO	NON	N/A	N/A	NO	N/A	N/A
defatted powder of Arachis hypogaea L., semen (peanuts)		17/12/2020	NO	NO	NON	N/A	N/A	NO	N/A	N/A
defibrotide sodium	3/30/2016		NO	NO	NON	N/A	N/A	NO	N/A	N/A
dinutuximab	2015-10-03	14/08/2015	NO	NO	NON	N/A	N/A	NO	N/A	N/A
Dinutuximab beta		08/05/2017	NO	NO	NON	N/A	N/A	NO	N/A	N/A
donanemab-azbt	7/2/2024	24/09/2025	NO	NO	NON	N/A	N/A	NO	N/A	N/A
donidalorsen	8/21/2025		NO	NO	NON	N/A	N/A	NO	N/A	N/A
dostarlimab-gxly	4/22/2021	21/04/2021	NO	NO	NON	N/A	N/A	NO	N/A	N/A
dupilumab	3/28/2017	26/09/2017	NO	NO	NON	N/A	N/A	NO	N/A	N/A
durvalumab	2017-05-01	21/09/2018	YES	YES	2025-05-09	2930	2422	NO	N/A	N/A
Efanesoctocog alfa		17/06/2024	NO	NO	NON	N/A	N/A	NO	N/A	N/A
efbemalenograstim alfa-vuxw	11/16/2023	21/03/2024	NO	NO	NON	N/A	N/A	NO	N/A	N/A
efgartigimod alfa-fcab	12/17/2021	10/08/2022	NO	NO	NON	N/A	N/A	NO	N/A	N/A
eflapegrastim	2022-09-09		NO	NO	NON	N/A	N/A	NO	N/A	N/A
efmoroctocog alfa		18/11/2015	NO	NO	NON	N/A	N/A	NO	N/A	N/A
eftrenonacog alfa		12/05/2016	NO	NO	NON	N/A	N/A	NO	N/A	N/A
elapegademase-lvlr	2018-05-10		NO	NO	NON	N/A	N/A	NO	N/A	N/A
elotuzumab	11/30/2015	11/05/2016	NO	NO	NON	N/A	N/A	NO	N/A	N/A
elranatamab-bcmm	8/14/2023	07/12/2023	NO	NO	NON	N/A	N/A	NO	N/A	N/A
emapalumab-lzs	11/20/2018		NO	NO	NON	N/A	N/A	NO	N/A	N/A
emicizumab	2017-11-16	23/02/2018	YES	YES	2020-03-10	845	746	NO	N/A	N/A
enfortumab vedotin-ejfv	12/18/2019	13/04/2022	NO	NO	NON	N/A	N/A	NO	N/A	N/A
epcoritamab-bysp	5/19/2023	22/09/2023	NO	NO	NON	N/A	N/A	NO	N/A	N/A
eplontersen	12/21/2023		NO	NO	NON	N/A	N/A	NO	N/A	N/A
Eptacog beta (activated)		15/07/2022	NO	NO	NON	N/A	N/A	NO	N/A	N/A
eptinezumab-jjmr	2/21/2020	24/01/2022	NO	NO	NON	N/A	N/A	NO	N/A	N/A
erenumab-aooe	5/17/2018	26/07/2018	NO	NO	NON	N/A	N/A	NO	N/A	N/A
eteplirsen	9/19/2016		NO	NO	NON	N/A	N/A	NO	N/A	N/A
evinacumab-dgnb	2021-11-02	17/06/2021	NO	NO	NON	N/A	N/A	NO	N/A	N/A
evolocumab	2015-08-27	17/07/2015	YES	YES	2019-12-11	1567	1608	NO	N/A	N/A
fam-trastuzumab deruxtecan-nxki	12/20/2019	18/01/2021	NO	NO	NON	N/A	N/A	NO	N/A	N/A
faricimab-svoa	2022-01-28	15/09/2022	YES	YES	2024-12-06	1043	813	NO	N/A	N/A
fish oil triglycerides	7/27/2018		NO	NO	NON	N/A	N/A	NO	N/A	N/A
follitropin delta		12/12/2016	NO	NO	NON	N/A	N/A	NO	N/A	N/A
fremanezumab-vfrm	9/14/2018	28/03/2019	NO	NO	NON	N/A	N/A	NO	N/A	N/A
galcanezumab-gnlm	9/27/2018	14/11/2018	NO	NO	NON	N/A	N/A	NO	N/A	N/A
garadacimab-gxii	6/16/2025	10/02/2025	NO	NO	NON	N/A	N/A	NO	N/A	N/A
gemtuzumab ozogamicin		19/04/2018	NO	NO	NON	N/A	N/A	NO	N/A	N/A
givosiran	11/20/2019	02/03/2020	NO	NO	NON	N/A	N/A	NO	N/A	N/A
glofitamab-gxbm	6/15/2023	07/07/2023	NO	NO	NON	N/A	N/A	NO	N/A	N/A
Glucagon		16/12/2019	NO	NO	NON	N/A	N/A	NO	N/A	N/A
glucarpidase		11/01/2022	NO	NO	NON	N/A	N/A	NO	N/A	N/A
golodirsen	2019-12-12		NO	NO	NON	N/A	N/A	NO	N/A	N/A
guselkumab	2017-07-13	10/11/2017	YES	YES	2022-10-03	1908	1788	NO	N/A	N/A
Human alpha1-proteinase inhibitor		20/08/2015	NO	NO	NON	N/A	N/A	NO	N/A	N/A
Human coagulation factor X		16/03/2016	NO	NO	NON	N/A	N/A	NO	N/A	N/A
human fibrinogen, human thrombin		10/11/2017	NO	NO	NON	N/A	N/A	NO	N/A	N/A
ibalizumab-uiyk	2018-06-03	26/09/2019	NO	NO	NON	N/A	N/A	NO	N/A	N/A
idarucizumab	2015-10-16	20/11/2015	YES	YES	2018-02-05	843	808	NO	N/A	N/A
Imlifidase		25/08/2020	NO	NO	NON	N/A	N/A	NO	N/A	N/A
inclisiran	2021-12-22	09/12/2020	YES	YES	2024-07-01	922	1300	NO	N/A	N/A
inebilizumab-cdon	2020-11-06	25/04/2022	NO	NO	NON	N/A	N/A	NO	N/A	N/A
inotersen	2018-05-10	06/07/2018	NO	NO	NON	N/A	N/A	NO	N/A	N/A
inotuzumab ozogamicin	8/17/2017	28/06/2017	NO	NO	NON	N/A	N/A	NO	N/A	N/A
insulin aspart		09/01/2017	YES	Pricing in progress	N/A	N/A	N/A	NO	N/A	N/A
insulin degludec injection	2015-09-25		YES	YES	2019-03-18	1270	N/A	NO	N/A	N/A
insulin glargine;lixisenatide		11/01/2017	YES	YES	2023-03-07	N/A	2246	NO	N/A	N/A
Insulin icodec		17/05/2024	NO	NO	NON	N/A	N/A	NO	N/A	N/A
insulin lispro		24/03/2020	NO	NO	NON	N/A	N/A	NO	N/A	N/A
isatuximab	2020-02-03	30/05/2020	NO	NO	NON	N/A	N/A	NO	N/A	N/A
ixekizumab	2016-03-22	25/04/2016	YES	YES	2023-05-03	2598	2564	NO	N/A	N/A
lanadelumab	8/23/2018	22/11/2018	NO	NO	NON	N/A	N/A	NO	N/A	N/A
lebrikizumab-lbkz	9/13/2024	16/11/2023	NO	NO	NON	N/A	N/A	NO	N/A	N/A
lecanemab-irmb	2023-06-01	15/04/2025	NO	NO	NON	N/A	N/A	NO	N/A	N/A
letibotulinumtoxinA-wlbg	2/29/2024		NO	NO	NON	N/A	N/A	NO	N/A	N/A
leuprorelin mesilate		24/05/2022	NO	NO	NON	N/A	N/A	NO	N/A	N/A
linvoseltamab-gcpt	7/2/2025	23/04/2025	NO	NO	NON	N/A	N/A	NO	N/A	N/A
liraglutide		23/03/2015	NO	NO	NON	N/A	N/A	NO	N/A	N/A
lixisenatide	7/27/2016		NO	NO	NON	N/A	N/A	NO	N/A	N/A
lonapegsomatropin-tcgd	8/25/2021	11/01/2022	NO	NO	NON	N/A	N/A	NO	N/A	N/A
loncastuximab tesirine-lpyl	4/23/2021	20/12/2022	NO	NO	NON	N/A	N/A	NO	N/A	N/A
lonoctocog alfa		04/01/2017	NO	NO	NON	N/A	N/A	NO	N/A	N/A
lumasiran	11/23/2020	19/11/2020	NO	NO	NON	N/A	N/A	NO	N/A	N/A
luspatercept–aamt	2019-08-11	25/06/2020	NO	NO	NON	N/A	N/A	NO	N/A	N/A
lutetium (177Lu) vipivotide tetraxetan	3/23/2022	09/12/2022	NO	NO	NON	N/A	N/A	NO	N/A	N/A
margetuximab (anti-HER2 mAb)	12/16/2020		NO	NO	NON	N/A	N/A	NO	N/A	N/A
marstacimab-hncq	10/11/2024	18/11/2024	NO	NO	NON	N/A	N/A	NO	N/A	N/A
mepolizumab	2015-04-11	01/12/2015	NO	NO	NON	N/A	N/A	NO	N/A	N/A
Metreleptin		29/07/2018	NO	NO	NON	N/A	N/A	NO	N/A	N/A
mirikizumab-mrkz	10/26/2023	26/05/2023	NO	NO	NON	N/A	N/A	NO	N/A	N/A
mirvetuximab soravtansine-gynx	11/14/2022	14/11/2024	NO	NO	NON	N/A	N/A	NO	N/A	N/A
mogamulizumab-kpkc	2018-08-08	22/11/2018	NO	NO	NON	N/A	N/A	NO	N/A	N/A
mosunetuzumab-axgb	12/22/2022	03/06/2022	NO	NO	NON	N/A	N/A	NO	N/A	N/A
motixafortide	2023-08-09		NO	NO	NON	N/A	N/A	NO	N/A	N/A
moxetumomab pasudotox-tdfk	9/13/2018	08/02/2021	NO	NO	NON	N/A	N/A	NO	N/A	N/A
naxitamab-gqgk	11/25/2020		NO	NO	NON	N/A	N/A	NO	N/A	N/A
necitumumab	11/24/2015	15/02/2016	NO	NO	NON	N/A	N/A	NO	N/A	N/A
nedosiran	9/29/2023		NO	NO	NON	N/A	N/A	NO	N/A	N/A
nemolizumab-ilto	8/12/2024	12/02/2025	NO	NO	NON	N/A	N/A	NO	N/A	N/A
nipocalimab-aahu	4/29/2025		NO	NO	NON	N/A	N/A	NO	N/A	N/A
nirsevimab-alip	7/17/2023	31/10/2022	NO	NO	NON	N/A	N/A	NO	N/A	N/A
nivolumab		2015-06-19	NO	NO	NON	N/A	N/A	NO	N/A	N/A
nivolumab and relatlimab-rmbw	3/18/2022	15/09/2022	NO	NO	NON	N/A	N/A	NO	N/A	N/A
nogapendekin alfa inbakicept-pmln	4/22/2024		NO	NO	NON	N/A	N/A	NO	N/A	N/A
Nonacog beta pegol		02/06/2017	NO	NO	NON	N/A	N/A	NO	N/A	N/A
obiltoxaximab	3/18/2016	18/11/2020	NO	NO	NON	N/A	N/A	NO	N/A	N/A
ocrelizumab	2017-03-28	08/01/2018	YES	YES	2019-03-29	731	445	NO	N/A	N/A
Octocog alfa		2016-02-18	NO	NO	NON	N/A	N/A	NO	N/A	N/A
Octreotide acetate		02/12/2022	NO	NO	NON	N/A	N/A	NO	N/A	N/A
Odronextamab		22/08/2024	NO	NO	NON	N/A	N/A	NO	N/A	N/A
Ofatumumab		26/03/2021	YES	YES	2023-07-07	N/A	833	NO	N/A	N/A
olaratumab	10/19/2016	09/11/2016	NO	NO	NON	N/A	N/A	NO	N/A	N/A
olezarsen	12/19/2024		NO	NO	NON	N/A	N/A	NO	N/A	N/A
Olipudase alfa	8/31/2022	24/06/2022	NO	NO	NON	N/A	N/A	NO	N/A	N/A
palopegteriparatide	8/9/2024	17/11/2023	NO	NO	NON	N/A	N/A	NO	N/A	N/A
pancreas powder		29/06/2016	YES	YES	2023-09-04	N/A	2623	NO	N/A	N/A
parathyroid horomone	1/23/2015	24/04/2017	NO	NO	NON	N/A	N/A	NO	N/A	N/A
patisiran	2018-10-08	27/08/2018	NO	NO	NON	N/A	N/A	NO	N/A	N/A
pegaspargase		14/01/2016	NO	NO	NON	N/A	N/A	NO	N/A	N/A
pegcetacoplan	5/14/2021	13/12/2021	NO	NO	NON	N/A	N/A	NO	N/A	N/A
pegfilgrastim		13/04/2015	YES	YES	2015-09-17	N/A	157	YES	2018-04-02	928
pegunigalsidase alfa-iwxj	2023-09-05	04/05/2023	NO	NO	NON	N/A	N/A	NO	N/A	N/A
pegvaliase-pqpz	5/24/2018	03/05/2019	NO	NO	NON	N/A	N/A	NO	N/A	N/A
Pegzilarginase		15/12/2023	NO	NO	NON	N/A	N/A	NO	N/A	N/A
Pembrolizumab		17/07/2015	YES	YES	2018-05-08	N/A	1026	NO	N/A	N/A
pembrolizumab and berahyaluronidase alfa-pmph	9/19/2025		NO	NO	NON	N/A	N/A	NO	N/A	N/A
penpulimab-kcqx	4/23/2025		NO	NO	NON	N/A	N/A	NO	N/A	N/A
pertuzumab;trastuzumab		21/12/2020	YES	YES	2023-06-12	N/A	903	NO	N/A	N/A
polatuzumab vedotin-piiq	2019-06-10	16/01/2020	YES	YES	2023-07-07	1488	1268	NO	N/A	N/A
pozelimab-bbfg	8/18/2023		NO	NO	NON	N/A	N/A	NO	N/A	N/A
prabotulinumtoxinA-xvfs	2/1/2019		NO	NO	NON	N/A	N/A	NO	N/A	N/A
rADAMTS13		01/08/2024	NO	NO	NON	N/A	N/A	NO	N/A	N/A
ravulizumab	12/21/2018	02/07/2019	NO	NO	NON	N/A	N/A	NO	N/A	N/A
Regdanvimab		12/11/2021	NO	NO	NON	N/A	N/A	NO	N/A	N/A
reslizumab	3/23/2016	15/08/2016	NO	NO	NON	N/A	N/A	NO	N/A	N/A
retifanlimab-dlwr	3/22/2023	19/04/2024	NO	NO	NON	N/A	N/A	NO	N/A	N/A
risankizumab-rzaa	4/23/2019	26/04/2019	NO	NO	NON	N/A	N/A	NO	N/A	N/A
romosozumab-aqqg	2019-09-04	09/12/2019	NO	NO	NON	N/A	N/A	NO	N/A	N/A
ropeginterferon alfa-2b-njft	2021-12-11	15/02/2019	NO	NO	NON	N/A	N/A	NO	N/A	N/A
rozanolixizumab-noli	6/26/2023	05/01/2024	NO	NO	NON	N/A	N/A	NO	N/A	N/A
rurioctocog alfa pegol		08/01/2018	NO	NO	NON	N/A	N/A	NO	N/A	N/A
sacituzumab govitecan-hziy	4/22/2020	22/11/2021	NO	NO	NON	N/A	N/A	NO	N/A	N/A
sargramostim		21/08/2025	NO	NO	NON	N/A	N/A	NO	N/A	N/A
sarilumab	5/22/2017	23/06/2017	NO	NO	NON	N/A	N/A	NO	N/A	N/A
satralizumab-mwge	2020-08-14	24/06/2021	YES	YES	2023-05-03	992	678	NO	N/A	N/A
sebelipase alfa	2015-08-12	28/08/2015	NO	NO	NON	N/A	N/A	NO	N/A	N/A
secukinumab	2015-01-21	14/01/2015	YES	YES	2017-07-03	894	901	YES	2020-12-24	1270
serplulimab		03/02/2025	NO	NO	NON	N/A	N/A	NO	N/A	N/A
simoctocog alfa		13/02/2017	YES	YES	2022-07-28	N/A	1991	NO	N/A	N/A
sipavibart		20/01/2025	NO	NO	NON	N/A	N/A	NO	N/A	N/A
somapacitan-beco	8/28/2020	31/03/2021	NO	NO	NON	N/A	N/A	NO	N/A	N/A
somatrogon-ghla	2023-06-27	14/02/2022	YES	YES	2025-05-09	682	1180	NO	N/A	N/A
sotatercept-csrk	3/26/2024	22/08/2024	NO	NO	NON	N/A	N/A	NO	N/A	N/A
Sotrovimab		17/12/2021	NO	NO	NON	N/A	N/A	NO	N/A	N/A
spesolimab-sbzo	2022-01-09	09/12/2022	NO	NO	NON	N/A	N/A	NO	N/A	N/A
Sugemalimab		24/07/2024	NO	NO	NON	N/A	N/A	NO	N/A	N/A
susoctocog alfa		11/11/2015	NO	NO	NON	N/A	N/A	NO	N/A	N/A
sutimlimab-jome	2022-04-02	15/11/2022	NO	NO	NON	N/A	N/A	NO	N/A	N/A
tafasitamab-cxix	7/31/2020	26/08/2021	NO	NO	NON	N/A	N/A	NO	N/A	N/A
tagraxofusp-erzs	12/21/2018	07/01/2021	NO	NO	NON	N/A	N/A	NO	N/A	N/A
talquetamab-tgvs	2023-09-08	21/08/2023	NO	NO	NON	N/A	N/A	NO	N/A	N/A
tarlatamab-dlle	5/16/2024		NO	NO	NON	N/A	N/A	NO	N/A	N/A
tebentafusp-tebn	1/25/2022	01/04/2022	NO	NO	NON	N/A	N/A	NO	N/A	N/A
teclistamab-cqyv	2022-10-25	23/08/2022	YES	YES	2025-08-21	1031	1094	NO	N/A	N/A
telisotuzumab vedotin-tllv	5/14/2025		NO	NO	NON	N/A	N/A	NO	N/A	N/A
teplizumab-mzwv	11/18/22		NO	NO	NON	N/A	N/A	NO	N/A	N/A
teprotumumab-trbw	1/21/2020	19/06/2025	NO	NO	NON	N/A	N/A	NO	N/A	N/A
teriparatide		18/11/2022	NO	NO	NON	N/A	N/A	NO	N/A	N/A
terlipressin	9/14/2022		NO	NO	NON	N/A	N/A	NO	N/A	N/A
tezepelumab-ekko	12/17/2021	19/09/2022	YES	Pricing in progress	N/A	N/A	N/A	NO	N/A	N/A
tildrakizumab	2018-03-20	17/09/2018	YES	YES	2025-01-13	2491	2310	NO	N/A	N/A
tirzepatide	5/13/2022	15/09/2022	NO	NO	NON	N/A	N/A	NO	N/A	N/A
tislelizumab-jsgr	3/13/2024	2023-09-15	NO	NO	NON	N/A	N/A	NO	N/A	N/A
tisotumab vedotin-tftv	9/20/2021	28/03/2025	NO	NO	NON	N/A	N/A	NO	N/A	N/A
tixagevimab;cilgavimab		25/03/2022	NO	NO	NON	N/A	N/A	NO	N/A	N/A
tofersen	4/25/2023	29/05/2024	NO	NO	NON	N/A	N/A	NO	N/A	N/A
toripalimab-tpzi	10/27/2023	19/09/2024	NO	NO	NON	N/A	N/A	NO	N/A	N/A
tralokinumab-ldrm	12/27/2021	17/06/2021	NO	NO	NON	N/A	N/A	NO	N/A	N/A
tremelimumab	10/21/2022	2023-02-20	NO	NO	NON	N/A	N/A	NO	N/A	N/A
Turoctocog alfa pegol		20/06/2019	NO	NO	NON	N/A	N/A	NO	N/A	N/A
ublituximab-xiiy	12/28/2022	31/05/2023	NO	NO	NON	N/A	N/A	NO	N/A	N/A
velmanase alfa-tycv	2/16/2023	23/03/2018	NO	NO	NON	N/A	N/A	NO	N/A	N/A
vestronidase alfa-vjbk	11/15/2017	23/08/2018	NO	NO	NON	N/A	N/A	NO	N/A	N/A
vilobelimab		13/01/2025	NO	NO	NON	N/A	N/A	NO	N/A	N/A
viltolarsen	2020-12-08		NO	NO	NON	N/A	N/A	NO	N/A	N/A
Volanesorsen sodium		03/05/2019	NO	NO	NON	N/A	N/A	NO	N/A	N/A
vonicog alfa		31/08/2018	NO	NO	NON	N/A	N/A	NO	N/A	N/A
vosoritide	11/19/2021	26/08/2021	NO	NO	NON	N/A	N/A	NO	N/A	N/A
vutrisiran	6/13/2022	15/09/2022	NO	NO	NON	N/A	N/A	NO	N/A	N/A
zanidatamab-hrii	11/20/2024	27/06/2025	NO	NO	NON	N/A	N/A	NO	N/A	N/A
zenocutuzumab-zbco	12/4/2024		NO	NO	NON	N/A	N/A	NO	N/A	N/A
zolbetuximab-clzb	10/18/2024	19/09/2024	NO	NO	NON	N/A	N/A	NO	N/A	N/A
